# Supplementary material for: Usefulness of Vaccine Adverse Event Reporting System for Machine-Learning Based Vaccine Research: A Case Study for COVID-19 Vaccines
Source: Int J Mol Sci. 2022 Jul 26;23(15):8235. doi: 10.3390/ijms23158235 (PMC9368306; doi:10.3390/ijms23158235)
Supplement: Supplementary file 1 [file ijms-23-08235-s001.zip]

Archive with 1 entries (1 files):
- ijms-1793654-supplementary.pdf
